# Supplementary material for: Real-world effectiveness of guselkumab for induction of remission in Crohn’s disease: a prospective multicenter cohort study with propensity score–matched comparison to risankizumab
Source: Crohns Colitis 360. 2026 Jun 19;8(2):otag061. doi: 10.1093/crocol/otag061 (PMC13316425; doi:10.1093/crocol/otag061)
Supplement: otag061_Supplementary_Data [file otag061_supplementary_data.zip]

Archive with 1 entries (1 files):
- Supplementary File GUS CD v2.docx
